# Supplementary material for: Theta Dynamics Contribute to Retrieving Motor Plans after Interruptions in the Primate Premotor Area
Source: Cereb Cortex Commun. 2021 Oct 7;2(4):tgab059. doi: 10.1093/texcom/tgab059 (PMC8597970; doi:10.1093/texcom/tgab059)
Supplement: figS1_tgab059 [file figs1_tgab059.zip]

Archive with 1 entries (1 files):
- figS1_tgab059.eps
